# Supplementary material for: Gallic Acid Attenuates Ifosfamide-Induced Gut Microbiota Dysbiosis: A Full-Length 16S rRNA Amplicon Sequencing Study
Source: Microorganisms. 2026 Jul 14;14(7):1537. doi: 10.3390/microorganisms14071537 (PMC13413710; doi:10.3390/microorganisms14071537)
Supplement: Supplementary file 1 [file microorganisms-14-01537-s001.zip]

Archive with 1 entries (1 files):
- microorganisms-4369278-supplementary.pdf
